# Supplementary material for: Plant–atmosphere and soil–atmosphere temperature differences and their impact on grain yield of super hybrid rice under different irrigation conditions
Source: PLoS One. 2020 Dec 17;15(12):e0243580. doi: 10.1371/journal.pone.0243580 (PMC7746292; doi:10.1371/journal.pone.0243580)
Supplement: S1 Data — (XLS) [file pone.0243580.s001.xls]

## Sheet: Weather
Date	Sites	Tmax	Tmin	Tmean	RH
		(℃)	(℃)	(℃)	(%)
2017-06-16	Loudi	23	18	20.5	90
2017-06-17	Loudi	29	19	24	78
2017-06-18	Loudi	30	22	26	77
2017-06-19	Loudi	31	22	26.5	78
2017-06-20	Loudi	31	22	26.5	84
2017-06-21	Loudi	27	23	25	84
2017-06-22	Loudi	30	24	27	89
2017-06-23	Loudi	28	25	26.5	85
2017-06-24	Loudi	30	24	27	93
2017-06-25	Loudi	25	20	22.5	92
2017-06-26	Loudi	25	20	22.5	97
2017-06-27	Loudi	25	20	22.5	95
2017-06-28	Loudi	27	20	23.5	97
2017-06-29	Loudi	26	22	24	97
2017-06-30	Loudi	27	23	25	98
2017-07-01	Loudi	25	23	24	95
2017-07-02	Loudi	29	23	26	90
2017-07-03	Loudi	32	23	27.5	84
2017-07-04	Loudi	33	24	28.5	84
2017-07-05	Loudi	34	25	29.5	74
2017-07-06	Loudi	35	26	30.5	74
2017-07-07	Loudi	33	26	29.5	71
2017-07-08	Loudi	34	26	30	74
2017-07-09	Loudi	30	25	27.5	77
2017-07-10	Loudi	27	23	25	93
2017-07-11	Loudi	30	24	27	85
2017-07-12	Loudi	33	25	29	78
2017-07-13	Loudi	33	26	29.5	77
2017-07-14	Loudi	35	27	31	72
2017-07-15	Loudi	35	26	30.5	69
2017-07-16	Loudi	35	25	30	68
2017-07-17	Loudi	36	26	31	67
2017-07-18	Loudi	36	27	31.5	71
2017-07-19	Loudi	33	25	29	71
2017-07-20	Loudi	35	26	30.5	71
2017-07-21	Loudi	35	25	30	65
2017-07-22	Loudi	36	26	31	69
2017-07-23	Loudi	37	26	31.5	76
2017-07-24	Loudi	38	26	32	70
2017-07-25	Loudi	38	27	32.5	66
2017-07-26	Loudi	38	27	32.5	65
2017-07-27	Loudi	39	27	33	65
2017-07-28	Loudi	39	27	33	65
2017-07-29	Loudi	36	27	31.5	71
2017-07-30	Loudi	33	26	29.5	74
2017-07-31	Loudi	34	26	30	72
2017-08-01	Loudi	34	26	30	78
2017-08-02	Loudi	35	27	31	79
2017-08-03	Loudi	36	26	31	82
2017-08-04	Loudi	37	26	31.5	80
2017-08-05	Loudi	37	27	32	68
2017-08-06	Loudi	37	27	32	67
2017-08-07	Loudi	39	28	33.5	59
2017-08-08	Loudi	38	27	32.5	59
2017-08-09	Loudi	30	25	27.5	79
2017-08-10	Loudi	36	25	30.5	77
2017-08-11	Loudi	32	25	28.5	80
2017-08-12	Loudi	31	25	28	78
2017-08-13	Loudi	30	24	27	77
2017-08-14	Loudi	29	24	26.5	89
2017-08-15	Loudi	31	24	27.5	92
2017-08-16	Loudi	33	24	28.5	81
2017-08-17	Loudi	33	24	28.5	78
2017-08-18	Loudi	35	25	30	66
2017-08-19	Loudi	35	26	30.5	64
2017-08-20	Loudi	36	26	31	60
2017-08-21	Loudi	35	26	30.5	68
2017-08-22	Loudi	36	27	31.5	70
2017-08-23	Loudi	35	27	31	63
2017-08-24	Loudi	34	26	30	61
2017-08-25	Loudi	35	25	30	64	start of the grain-filling stage
2017-08-26	Loudi	33	25	29	76
2017-08-27	Loudi	34	26	30	80
2017-08-28	Loudi	34	26	30	77
2017-08-29	Loudi	34	24	29	72
2017-08-30	Loudi	30	22	26	81
2017-08-31	Loudi	30	22	26	79
2017-09-01	Loudi	29	22	25.5	76
2017-09-02	Loudi	30	22	26	75
2017-09-03	Loudi	30	22	26	84
2017-09-04	Loudi	28	21	24.5	80
2017-09-05	Loudi	27	23	25	85
2017-09-06	Loudi	28	23	25.5	85
2017-09-07	Loudi	30	23	26.5	70
2017-09-08	Loudi	34	24	29	72
2017-09-09	Loudi	33	24	28.5	77
2017-09-10	Loudi	33	19	26	80
2017-09-11	Loudi	25	20	22.5	89
2017-09-12	Loudi	27	22	24.5	94
2017-09-13	Loudi	27	22	24.5	87
2017-09-14	Loudi	29	20	24.5	75
2017-09-15	Loudi	30	19	24.5	61
2017-09-16	Loudi	32	19	25.5	66
2017-09-17	Loudi	32	22	27	70
2017-09-18	Loudi	34	23	28.5	68
2017-09-19	Loudi	31	23	27	82
2017-09-20	Loudi	24	21	22.5	85
2017-09-21	Loudi	27	20	23.5	79
2017-09-22	Loudi	25	21	23	77
2017-09-23	Loudi	33	23	28	80
2017-09-24	Loudi	34	25	29.5	76
2017-09-25	Loudi	35	26	30.5	62
2017-09-26	Loudi	36	26	31	64
2017-09-27	Loudi	33	20	26.5	72
2017-09-28	Loudi	22	20	21	79
2017-09-29	Loudi	27	21	24	78
2017-09-30	Loudi	33	23	28	74
2017-10-01	Loudi	34	23	28.5	64
2017-10-02	Loudi	29	21	25	75
2017-10-03	Loudi	23	16	19.5	87
2017-10-04	Loudi	18	15	16.5	85
2017-10-05	Loudi	18	15	16.5	87
2017-10-06	Loudi	23	16	19.5	82
2017-10-07	Loudi	25	19	22	85
2017-10-08	Loudi	31	21	26	82
2017-10-09	Loudi	29	21	25	84
2017-10-10	Loudi	28	15	21.5	80
2017-10-11	Loudi	17	13	15	79
2017-10-12	Loudi	16	14	15	81
2017-10-13	Loudi	15	13	14	82
2017-10-14	Loudi	19	14	16.5	88
2017-10-15	Loudi	17	13	15	89
2017-10-16	Loudi	15	13	14	95
2017-10-17	Loudi	16	14	15	94	end of the grain-filling stage
2017-10-18	Loudi	17	14	15.5	92
2017-10-19	Loudi	20	13	16.5	86
2017-10-20	Loudi	21	14	17.5	74
2018-06-20	Loudi	27	23	25	89
2018-06-21	Loudi	28	24	26	88
2018-06-22	Loudi	28	23	25.5	89
2018-06-23	Loudi	31	24	27.5	84
2018-06-24	Loudi	34	25	29.5	80
2018-06-25	Loudi	35	25	30	73
2018-06-26	Loudi	34	25	29.5	67
2018-06-27	Loudi	35	26	30.5	63
2018-06-28	Loudi	34	25	29.5	66
2018-06-29	Loudi	34	26	30	65
2018-06-30	Loudi	34	26	30	73
2018-07-01	Loudi	31	25	28	88
2018-07-02	Loudi	32	26	29	84
2018-07-03	Loudi	33	26	29.5	79
2018-07-04	Loudi	35	27	31	71
2018-07-05	Loudi	35	26	30.5	73
2018-07-06	Loudi	29	25	27	85
2018-07-07	Loudi	29	25	27	83
2018-07-08	Loudi	27	23	25	92
2018-07-09	Loudi	32	25	28.5	80
2018-07-10	Loudi	34	25	29.5	74
2018-07-11	Loudi	35	26	30.5	71
2018-07-12	Loudi	32	25	28.5	90
2018-07-13	Loudi	34	25	29.5	77
2018-07-14	Loudi	35	25	30	71
2018-07-15	Loudi	35	26	30.5	72
2018-07-16	Loudi	36	25	30.5	70
2018-07-17	Loudi	37	26	31.5	67
2018-07-18	Loudi	37	26	31.5	67
2018-07-19	Loudi	37	26	31.5	72
2018-07-20	Loudi	37	26	31.5	74
2018-07-21	Loudi	36	26	31	72
2018-07-22	Loudi	35	25	30	82
2018-07-23	Loudi	35	25	30	77
2018-07-24	Loudi	36	26	31	72
2018-07-25	Loudi	35	26	30.5	67
2018-07-26	Loudi	36	26	31	63
2018-07-27	Loudi	36	26	31	62
2018-07-28	Loudi	36	27	31.5	64
2018-07-29	Loudi	37	26	31.5	64
2018-07-30	Loudi	36	26	31	62
2018-07-31	Loudi	37	26	31.5	63
2018-08-01	Loudi	35	25	30	72
2018-08-02	Loudi	33	25	29	85
2018-08-03	Loudi	33	25	29	84
2018-08-04	Loudi	34	24	29	79
2018-08-05	Loudi	34	25	29.5	77
2018-08-06	Loudi	34	25	29.5	83
2018-08-07	Loudi	32	24	28	83
2018-08-08	Loudi	36	25	30.5	78
2018-08-09	Loudi	35	25	30	74
2018-08-10	Loudi	35	25	30	78
2018-08-11	Loudi	35	26	30.5	76
2018-08-12	Loudi	34	26	30	71
2018-08-13	Loudi	36	25	30.5	68
2018-08-14	Loudi	35	26	30.5	78
2018-08-15	Loudi	34	25	29.5	84
2018-08-16	Loudi	33	25	29	83
2018-08-17	Loudi	30	25	27.5	76
2018-08-18	Loudi	34	25	29.5	83
2018-08-19	Loudi	35	25	30	75
2018-08-20	Loudi	35	26	30.5	70
2018-08-21	Loudi	35	25	30	68
2018-08-22	Loudi	35	25	30	66
2018-08-23	Loudi	34	24	29	67
2018-08-24	Loudi	32	22	27	66
2018-08-25	Loudi	34	24	29	66
2018-08-26	Loudi	27	21	24	86
2018-08-27	Loudi	31	24	27.5	89
2018-08-28	Loudi	31	25	28	92
2018-08-29	Loudi	31	24	27.5	81
2018-08-30	Loudi	31	24	27.5	93	start of the grain-filling stage
2018-08-31	Loudi	30	24	27	90
2018-09-01	Loudi	32	24	28	83
2018-09-02	Loudi	34	26	30	80
2018-09-03	Loudi	34	26	30	77
2018-09-04	Loudi	34	25	29.5	87
2018-09-05	Loudi	35	25	30	96
2018-09-06	Loudi	30	21	25.5	84
2018-09-07	Loudi	28	20	24	57
2018-09-08	Loudi	25	17	21	55
2018-09-09	Loudi	30	17	23.5	66
2018-09-10	Loudi	30	20	25	69
2018-09-11	Loudi	31	21	26	62
2018-09-12	Loudi	28	20	24	65
2018-09-13	Loudi	30	21	25.5	74
2018-09-14	Loudi	31	22	26.5	72
2018-09-15	Loudi	34	24	29	67
2018-09-16	Loudi	30	23	26.5	70
2018-09-17	Loudi	27	21	24	88
2018-09-18	Loudi	32	23	27.5	86
2018-09-19	Loudi	35	24	29.5	81
2018-09-20	Loudi	36	25	30.5	70
2018-09-21	Loudi	28	20	24	75
2018-09-22	Loudi	26	20	23	71
2018-09-23	Loudi	25	20	22.5	78
2018-09-24	Loudi	24	20	22	89
2018-09-25	Loudi	26	20	23	85
2018-09-26	Loudi	21	17	19	92
2018-09-27	Loudi	20	15	17.5	92
2018-09-28	Loudi	25	16	20.5	78
2018-09-29	Loudi	29	16	22.5	70
2018-09-30	Loudi	29	18	23.5	66
2018-10-01	Loudi	26	17	21.5	55
2018-10-02	Loudi	29	17	23	53
2018-10-03	Loudi	29	16	22.5	57
2018-10-04	Loudi	29	17	23	55
2018-10-05	Loudi	27	14	20.5	59
2018-10-06	Loudi	28	15	21.5	63
2018-10-07	Loudi	28	16	22	66
2018-10-08	Loudi	26	17	21.5	69
2018-10-09	Loudi	18	16	17	91
2018-10-10	Loudi	23	12	17.5	92
2018-10-11	Loudi	24	11	17.5	78
2018-10-12	Loudi	23	13	18	72
2018-10-13	Loudi	17	14	15.5	84
2018-10-14	Loudi	15	12	13.5	91
2018-10-15	Loudi	17	12	14.5	93
2018-10-16	Loudi	19	13	16	87
2018-10-17	Loudi	21	13	17	91
2018-10-18	Loudi	22	16	19	77
2018-10-19	Loudi	19	14	16.5	78
2018-10-20	Loudi	16	13	14.5	94
2018-10-21	Loudi	15	13	14	94
2018-10-22	Loudi	18	14	16	88
2018-10-23	Loudi	20	13	16.5	90	end of the grain-filling stage
2018-10-24	Loudi	21	15	18	97

## Sheet: Yield and yield components
Time	Variety	Treatment	Rep	Grain yield	Panicles	Spikelets	seed-setting rate	Grain weight
				(g. m−1)	m−2	panicle−1	(%)	(mg)
2017	LYPJ	CK	1	912.95	246.57	165.32	82.15	26.51
2017	LYPJ	CK	2	928.34	249.35	169.16	84.26	26.62
2017	LYPJ	CK	3	921.53	250.96	168.74	82.68	26.55
2017	LYPJ	SW	1	1036.82	251.62	175.08	88.7	26.58
2017	LYPJ	SW	2	1040.36	249.34	176.24	84.27	26.7
2017	LYPJ	SW	3	1042.37	251.74	184.06	87.19	27.06
2017	LYPJ	MS	1	832.52	253.37	155.93	80.02	25.89
2017	LYPJ	MS	2	829.71	248.61	153.67	82.64	26.17
2017	LYPJ	MS	3	827.74	254.62	160.17	78.45	26.39
2017	LYPJ	SS	1	652.76	246.83	136.47	73.64	25.21
2017	LYPJ	SS	2	633.65	251.06	140.6	73.15	25.19
2017	LYPJ	SS	3	648.92	250.91	138.97	73.68	25.68
2017	YLY900	CK	1	1180.5	214.25	253.13	82.93	25.38
2017	YLY900	CK	2	1193.7	216.82	259.67	83.78	25.57
2017	YLY900	CK	3	1174.98	222.69	257.78	81.36	25.73
2017	YLY900	SW	1	1265.8	218.45	274.69	83.85	25.48
2017	YLY900	SW	2	1286.4	215.91	265.15	85.16	26.13
2017	YLY900	SW	3	1282.61	213.58	268.45	84.94	26.24
2017	YLY900	MS	1	995.24	210.37	230.64	81.4	25.29
2017	YLY900	MS	2	1006.2	216.42	238.31	80.85	25.03
2017	YLY900	MS	3	989.8	213.35	234.28	75.44	25.16
2017	YLY900	SS	1	735.8	216.58	198.65	74.62	24.15
2017	YLY900	SS	2	759.05	210.74	192.73	74.39	24.39
2017	YLY900	SS	3	745.7	213.72	190.8	73.62	24.27
2018	LYPJ	CK	1	869.53	230.61	167.14	81.49	26.57
2018	LYPJ	CK	2	878.62	233.58	169.58	82.83	26.38
2018	LYPJ	CK	3	875.47	241.35	174.33	83.27	26.4
2018	LYPJ	SW	1	970.37	240.59	188.39	85.67	26.42
2018	LYPJ	SW	2	981.25	236.27	180.51	83.25	26.65
2018	LYPJ	SW	3	976.53	226.73	181.84	87.43	26.52
2018	LYPJ	MS	1	789.65	234.09	164.27	78.68	25.69
2018	LYPJ	MS	2	791.81	239.52	167.45	81.36	26.01
2018	LYPJ	MS	3	804.29	237.78	154.46	79.75	25.97
2018	LYPJ	SS	1	628.63	243.65	140.62	74.16	25.24
2018	LYPJ	SS	2	638.42	237.26	147.03	74.58	25.37
2018	LYPJ	SS	3	634.05	228.53	142.79	74.13	24.81
2018	YLY900	CK	1	1108.6	215.68	256.92	81.93	25.38
2018	YLY900	CK	2	1126.4	210.19	250.43	79.74	25.41
2018	YLY900	CK	3	1101.27	210.73	247.15	83.58	25.68
2018	YLY900	SW	1	1208.2	219.35	258.34	82.69	25.54
2018	YLY900	SW	2	1225.08	213.61	266.61	83.85	25.7
2018	YLY900	SW	3	1224.5	211.44	263.6	86.33	25.62
2018	YLY900	MS	1	955.21	215.62	225.67	81.45	24.69
2018	YLY900	MS	2	976.4	213.47	233.25	79.51	24.75
2018	YLY900	MS	3	970.8	209.46	230.63	77.87	25.08
2018	YLY900	SS	1	741.59	214.9	195.68	73.72	24.3
2018	YLY900	SS	2	739.6	206.34	201.52	73.45	24.28
2018	YLY900	SS	3	746.1	211.46	192.24	73.57	24.47

## Sheet: Temperature difference
Time	Variety	Treatment	Rep	ATDL–A	ATDP–A	ATDC–A	ATD5S–A	ATD12S–A	CRH
				(℃)	(℃)	(℃)	(℃)	(℃)	(%)
2017	LYPJ	CK	1	2.56	2.34	3.34	1.54	2.48	78.7
2017	LYPJ	CK	2	2.35	2.23	3.58	1.4	2.26	82.6
2017	LYPJ	CK	3	2.77	2.57	3.61	1.62	2.4	80.53
2017	LYPJ	SW	1	2.31	2.1	2.76	1.25	1.64	80.6
2017	LYPJ	SW	2	2.39	2.07	2.84	1.36	1.79	76.5
2017	LYPJ	SW	3	2.32	2.28	3.13	1.47	1.88	77.95
2017	LYPJ	MS	1	1.75	1.68	2.14	0.74	1.43	65.4
2017	LYPJ	MS	2	1.86	1.75	2.26	0.85	1.3	69.7
2017	LYPJ	MS	3	1.79	1.73	2.32	0.87	1.26	67.07
2017	LYPJ	SS	1	1.35	1.09	1.58	0.49	1.03	58.5
2017	LYPJ	SS	2	1.42	1.13	1.73	0.38	1.25	61.9
2017	LYPJ	SS	3	1.43	1.14	1.79	0.51	1.17	60.41
2017	YLY900	CK	1	2.32	2.15	3.51	1.41	2.09	78.6
2017	YLY900	CK	2	2.56	2.08	3.26	1.28	2.23	81.5
2017	YLY900	CK	3	2.59	2.34	3.34	1.48	2.28	80.95
2017	YLY900	SW	1	2.19	1.86	2.71	1.09	1.73	79.6
2017	YLY900	SW	2	2.36	2.07	2.93	1.25	1.55	76.8
2017	YLY900	SW	3	2.29	2.04	2.82	1.2	1.58	78.86
2017	YLY900	MS	1	1.59	1.44	2.06	0.69	1.34	65.8
2017	YLY900	MS	2	1.69	1.56	2.19	0.84	1.15	67.6
2017	YLY900	MS	3	1.76	1.5	2.14	0.78	1.17	66.16
2017	YLY900	SS	1	1.26	0.95	1.4	0.5	0.96	59.4
2017	YLY900	SS	2	1.36	1.06	1.59	0.41	1.13	60.8
2017	YLY900	SS	3	1.34	0.99	1.54	0.35	1.03	58.84
2018	LYPJ	CK	1	2.29	2.09	2.85	1.25	1.91	87.4
2018	LYPJ	CK	2	2.16	1.95	2.94	1.39	2.03	84.2
2018	LYPJ	CK	3	2.03	2.17	3.15	1.2	2.09	85.5
2018	LYPJ	SW	1	1.98	1.83	2.83	1.22	1.73	82.9
2018	LYPJ	SW	2	1.95	1.98	2.62	1.07	1.56	85.6
2018	LYPJ	SW	3	2.19	2.04	2.8	1.28	1.75	82.33
2018	LYPJ	MS	1	1.41	1.35	1.85	0.63	1.05	76.8
2018	LYPJ	MS	2	1.62	1.48	2.01	0.78	1.2	74.3
2018	LYPJ	MS	3	1.56	1.46	1.9	0.81	1.11	76.81
2018	LYPJ	SS	1	1.12	0.87	1.41	0.31	0.95	66.7
2018	LYPJ	SS	2	1.26	0.96	1.56	0.4	1.06	65.4
2018	LYPJ	SS	3	1.37	1.08	1.47	0.46	1.08	63.44
2018	YLY900	CK	1	2.23	1.89	3.06	1.12	1.84	86.5
2018	YLY900	CK	2	2.09	1.95	2.87	1.29	1.96	84.2
2018	YLY900	CK	3	1.98	2.13	2.86	1.19	2.02	87.03
2018	YLY900	SW	1	1.96	1.81	2.57	1.24	1.66	83.6
2018	YLY900	SW	2	2.11	1.89	2.81	1.13	1.48	84.9
2018	YLY900	SW	3	1.99	1.97	2.69	1.02	1.69	81.94
2018	YLY900	MS	1	1.42	1.35	1.81	0.72	1.02	74.5
2018	YLY900	MS	2	1.53	1.43	1.95	0.63	0.99	76.8
2018	YLY900	MS	3	1.46	1.3	1.88	0.78	1.2	73.91
2018	YLY900	SS	1	1.16	0.86	1.36	0.31	0.85	65.1
2018	YLY900	SS	2	1.23	0.99	1.49	0.45	0.98	63.4
2018	YLY900	SS	3	1.18	0.91	1.41	0.32	1.02	65.99

## Sheet: LAI
Time	Variety	Treatment	Rep	LAI	LAI
				at filling	at maturity
2017	LYPJ	CK	1	6.79	3.4
2017	LYPJ	CK	2	6.83	3.37
2017	LYPJ	CK	3	6.78	3.28
2017	LYPJ	SW	1	6.85	3.51
2017	LYPJ	SW	2	6.95	3.44
2017	LYPJ	SW	3	6.99	3.46
2017	LYPJ	MS	1	6.63	3.11
2017	LYPJ	MS	2	6.58	3.03
2017	LYPJ	MS	3	6.65	3.04
2017	LYPJ	SS	1	6.36	2.75
2017	LYPJ	SS	2	6.29	2.84
2017	LYPJ	SS	3	6.37	2.9
2017	YLY900	CK	1	6.36	2.95
2017	YLY900	CK	2	6.43	2.9
2017	YLY900	CK	3	6.38	2.82
2017	YLY900	SW	1	6.56	2.97
2017	YLY900	SW	2	6.45	3.04
2017	YLY900	SW	3	6.49	3.05
2017	YLY900	MS	1	6.11	2.76
2017	YLY900	MS	2	6.09	2.68
2017	YLY900	MS	3	6.07	2.69
2017	YLY900	SS	1	5.89	2.43
2017	YLY900	SS	2	5.96	2.51
2017	YLY900	SS	3	5.97	2.44
2018	LYPJ	CK	1	6.93	3.21
2018	LYPJ	CK	2	6.8	3.42
2018	LYPJ	CK	3	6.82	3.24
2018	LYPJ	SW	1	6.94	3.48
2018	LYPJ	SW	2	7.02	3.42
2018	LYPJ	SW	3	7.01	3.33
2018	LYPJ	MS	1	6.67	2.97
2018	LYPJ	MS	2	6.62	3.04
2018	LYPJ	MS	3	6.63	3.05
2018	LYPJ	SS	1	6.38	2.83
2018	LYPJ	SS	2	6.44	2.78
2018	LYPJ	SS	3	6.41	2.76
2018	YLY900	CK	1	6.37	2.81
2018	YLY900	CK	2	6.29	2.97
2018	YLY900	CK	3	6.3	2.86
2018	YLY900	SW	1	6.52	2.94
2018	YLY900	SW	2	6.4	3.08
2018	YLY900	SW	3	6.37	2.89
2018	YLY900	MS	1	6.14	2.7
2018	YLY900	MS	2	6.21	2.68
2018	YLY900	MS	3	6.19	2.57
2018	YLY900	SS	1	5.94	2.47
2018	YLY900	SS	2	5.91	2.43
2018	YLY900	SS	3	5.85	2.36
